# Supplementary material for: Recurrence of Uterine Smooth Muscle Tumor of Uncertain Malignant Potential: A Systematic Review of the Literature
Source: Cancers (Basel). 2022 May 7;14(9):2323. doi: 10.3390/cancers14092323 (PMC9104240; doi:10.3390/cancers14092323)
Supplement: Supplementary file 1 [file cancers-14-02323-s001.zip]

Archive with 1 entries (1 files):
- cancers-1697951-supplementary.pdf
